# Supplementary material for: Climate, conflict, and food security: a systematic review of household-level evidence (2020–2025)
Source: J Health Popul Nutr. 2026 Feb 16;45:70. doi: 10.1186/s41043-026-01267-0 (PMC12918621; doi:10.1186/s41043-026-01267-0)
Supplement: Supplementary file 1 — Supplementary Material 1 [file 41043_2026_1267_MOESM1_ESM.r]

library(readxl)
library(dplyr)
library(tidyr)
library(ggplot2)
library(scales)
library(stringr)

#--------------------------------------------------
# 1. Read and clean data

# ---- Load Excel ----
infile <- file.choose()   # or set full path, e.g. "C:/Mahlet/.../Food_security_indicators_coded.xlsx"
raw <- read_excel(infile)
# 1) Read the coded sheet
df <- read_excel("Food_security_indicators_coded.xlsx", sheet = "coded_data")

df_plot <- df %>%
  filter(!is.na(Effect_on_food_security)) %>%       # just in case
  group_by(Crisis, FS_indicator, Effect_on_food_security) %>%
  summarise(n = n(), .groups = "drop")


print(df_plot)
#--------------------------------------------------

# df <- read_excel("Food_security_indicators_coded.xlsx")

df <- df %>%
  mutate(
    Crisis       = str_squish(Crisis),
    FS_indicator = str_squish(FS_indicator),
    Effect_on_food_security = str_squish(Effect_on_food_security)
  )

# Recode Effect_on_food_security → 4 clean categories
df <- df %>%
  mutate(
    FS_outcome = case_when(
      str_starts(Effect_on_food_security, "Lower")              ~ "Lower outcomes",
      str_starts(Effect_on_food_security, "Higher")             ~ "Higher outcomes",
      str_detect(Effect_on_food_security, "Descriptive")        ~ "Descriptive only",
      str_detect(Effect_on_food_security, "No significant")     ~ "No significant impact",
      TRUE ~ NA_character_
    )
  )

# Check mapping
print(table(df$FS_outcome, useNA = "ifany"))

#--------------------------------------------------
# 2. Factor levels and counts
#--------------------------------------------------

fs_levels <- c(
  "Lower outcomes",
  "Higher outcomes",
  "Descriptive only",
  "No significant impact"
)

ind_levels <- df %>%
  distinct(FS_indicator) %>%
  pull(FS_indicator)

crisis_levels <- c("Climate", "Conflict", "Climate and conflict")

df <- df %>%
  mutate(
    FS_indicator = factor(FS_indicator, levels = ind_levels),
    Crisis       = factor(Crisis,       levels = crisis_levels),
    FS_outcome   = factor(FS_outcome,   levels = fs_levels)
  )

gap_df <- df %>%
  count(Crisis, FS_indicator, FS_outcome, name = "n") %>%
  complete(Crisis, FS_indicator, FS_outcome, fill = list(n = 0))

#--------------------------------------------------
# 3. Adaptive column widths & grid
#--------------------------------------------------

col_stats <- gap_df %>%
  group_by(FS_indicator) %>%
  summarise(bubbles = sum(n > 0), total = sum(n), .groups = "drop")

col_density <- col_stats %>%
  mutate(
    width = rescale(bubbles, to = c(0.9, 1.9)),
    xmin  = c(0, head(cumsum(width), -1)),
    xmax  = cumsum(width),
    xmid  = (xmin + xmax)/2
  )

xmap_mid <- setNames(col_density$xmid, col_density$FS_indicator)
y_levels <- levels(gap_df$Crisis)
y_pos    <- setNames(seq_along(y_levels), y_levels)

grid_df <- expand.grid(
  Crisis       = y_levels,
  FS_indicator = ind_levels,
  KEEP.OUT.ATTRS = FALSE
) %>%
  mutate(
    xmin = col_density$xmin[match(FS_indicator, col_density$FS_indicator)],
    xmax = col_density$xmax[match(FS_indicator, col_density$FS_indicator)],
    y    = y_pos[Crisis],
    ymin = y - 0.5,
    ymax = y + 0.5
  )

#--------------------------------------------------
# 4. Bubble offsets by FS_outcome
#--------------------------------------------------

x_frac <- c(
  "Lower outcomes"        = -0.25,
  "No significant impact" = -0.25,
  "Higher outcomes"       =  0.25,
  "Descriptive only"      =  0.25
)

y_frac <- c(
  "Lower outcomes"        = -0.20,
  "No significant impact" =  0.20,
  "Higher outcomes"       = -0.20,
  "Descriptive only"      =  0.20
)

plot_df <- gap_df %>%
  filter(n > 0) %>%
  mutate(
    xmid = as.numeric(xmap_mid[as.character(FS_indicator)]),
    wcol = as.numeric(col_density$width[match(FS_indicator, col_density$FS_indicator)]),
    x    = xmid + x_frac[as.character(FS_outcome)] * (wcol * 0.45),
    y    = y_pos[as.character(Crisis)] + y_frac[as.character(FS_outcome)]
  ) %>%
  filter(!is.na(FS_outcome), !is.na(x), !is.na(y))

# Optional: check counts per category in the plotted data
# print(dplyr::count(plot_df, FS_outcome))

#--------------------------------------------------
# 5. Colours and plot
#--------------------------------------------------

cols <- c(
  "Lower outcomes"        = "#B73D2B",  # red
  "Higher outcomes"       = "#009E73",  # green
  "Descriptive only"      = "#56B4E9",  # orange
  "No significant impact" = "#666666"   # grey
)

p <- ggplot() +
  geom_rect(
    data  = grid_df,
    aes(xmin = xmin, xmax = xmax, ymin = ymin, ymax = ymax),
    fill  = "gray95",
    color = "white",
    linewidth = 0.5
  ) +
  
  geom_point(
    data  = plot_df,
    aes(x = x, y = y, size = n, fill = FS_outcome),
    shape = 21,
    color = "white",
    stroke = 0.3,
    alpha  = 0.95
  ) +
  
  # Count legend: 1–7
  scale_size_area(
    name     = "Count",
    max_size = 14,
    breaks   = 1:7,
    guide    = guide_legend(
      title.position = "top",
      direction      = "horizontal",
      nrow           = 1,
      byrow          = TRUE,
      order          = 2,
      override.aes   = list(
        fill   = "grey70",
        color  = "white",
        alpha  = 0.9,
        stroke = 0.3
      )
    )
  ) +
  
  # FS outcome legend: all four, one row
  scale_fill_manual(
    values = cols,
    name   = "Association with food security",
    breaks = fs_levels,
    drop   = FALSE,   # keep all four even if some few
    guide  = guide_legend(
      title.position = "top",
      direction      = "horizontal",
      nrow           = 1,
      byrow          = TRUE,
      order          = 1,
      override.aes = list(
        size   = 7,
        alpha  = 0.95,
        stroke = 0.3
      )
    )
  ) +
  
  scale_x_continuous(
    breaks   = col_density$xmid,
    labels   = col_density$FS_indicator,
    position = "top",
    expand   = c(0,0)
  ) +
  scale_y_continuous(
    breaks = seq_along(y_levels),
    labels = y_levels,
    expand = c(0,0)
  ) +
  
  labs(
    x = "Food security indicators",
    y = "Crisis type"
  ) +
  
  coord_cartesian(
    ylim = c(0.5, length(y_levels) + 0.5),
    clip = "off"
  ) +
  
  theme_minimal(base_size = 15) +
  theme(
    panel.grid        = element_blank(),
    panel.border      = element_rect(color = "gray80", fill = NA, linewidth = 0.6),
    axis.text.x.top   = element_text(size = 13, face = "bold", angle = 45,
                                     hjust = 0, vjust = 0),
    axis.text.y       = element_text(size = 13, face = "bold"),
    axis.title.x.top  = element_text(size = 14, face = "bold",
                                     margin = margin(b = 10)),
    axis.title.y      = element_text(size = 14, face = "bold",
                                     margin = margin(r = 10)),
    legend.position   = "bottom",
    legend.box        = "vertical",
    legend.justification = "left",
    legend.box.just   = "left",
    legend.spacing.x  = unit(6, "pt"),
    legend.margin     = margin(t = 8),
    legend.title      = element_text(size = 12, face = "bold"),
    legend.text       = element_text(size = 11)
  )

p

install.packages("Cairo")
library(Cairo)

ggsave(
  filename = "fs_crises_bubbleplot.png",
  plot     = p,
  width    = 12,
  height   = 9,
  units    = "in",
  dpi      = 600
)


ggsave(
  filename = "fs_crises_bubbleplot.png",
  plot     = p,
  width    = 12,
  height   = 9,
  units    = "in",
  dpi      = 600,
  device   = Cairo::CairoPNG
)
