# Supplementary material for: Climate, conflict, and food security: a systematic review of household-level evidence (2020–2025)
Source: J Health Popul Nutr. 2026 Feb 16;45:70. doi: 10.1186/s41043-026-01267-0 (PMC12918621; doi:10.1186/s41043-026-01267-0)
Supplement: Supplementary file 2 — Supplementary Material 2 [file 41043_2026_1267_MOESM2_ESM.xlsx]

## Sheet: Sheet1
Article	Authors	Year	Journal/Publisher	Country/Region	Crisis Type	Study Design	Region	link
Armed conflicts and household food insecurity: Effects and mechanisms	Wendata A. Kafando, Takeshi Sakurai	2024	Agricultural Economics	Burkina Faso	Conflict	Panel	Sub-Saharan Africa	https://doi.org/10.1111/agec.12814
Armed conflicts, forced displacement and food security in host communities	Justin George, Adesoji Adelaja	2022	World Development	Nigeria	Climate and conflict	Panel	Sub-Saharan Africa	https://doi.org/10.1016/j.worlddev.2022.105991
Climate change and food security at household level in the central dry zone in Myanmar	Aung Kyaw Zaw, Sayamol Charoenratana	2023	Management of Environmental Quality	Myanmar	Climate	Cross-sectional	Southeast Asia	https://doi.org/10.1108/MEQ-11-2022-0300
Climate change and high-altitude food security: a small-scale study from the Karnali region in Nepal	Sandhya Thapa & Abid Hussain	2021	Climate and development	Nepal	Climate	Cross-sectional	South Asia	https://doi.org/10.1080/17565529.2020.1855099
Climate change and variability adaptation strategies and food security: Basona Worena, Ethiopia	Fiker Hilemelekot, Desalegn Yayeh Ayal , Kassahun Ture, Tadesse Terefe Zeleke	2021	Climate Services	Ethiopia	Climate	Cross-sectional	Sub-Saharan Africa	https://doi.org/10.1016/j.cliser.2021.100269
Climate shocks impact on agricultural income and household food security in Bangladesh: An implication of the food insecurity experience scale	Md Rashid Ahmed	2024	Heliyon	Bangladesh	Climate	Cross-sectional	South Asia	https://doi.org/10.1016/j.heliyon.2024.e25687
Climate shocks and food insecurity: Are Burkinafaso households resilient in the face of various disruptions?	Harouna Derra, Sidnoma Abdoul, Aziz Traoré	2024	Climate Risk Management	Burkina Faso	Climate	Cross-sectional	Sub-Saharan Africa	https://doi.org/10.1016/j.crm.2024.100667
Climate Variability and Household Food Security in the Guinea Savannah Agro-Ecological Zone of Ghana	Seth Opoku Mensah, Timothy Amang-bey Akanpabadai, Michael Addaney, Seth Asare Okyere & Stephen Kofi Diko	2023	Climate change in Africa	Ghana	Climate	Cross-sectional	Sub-Saharan Africa	https://doi.org/10.1007/978-3-031-30050-9_10
Climate variability induced household food insecurity coping strategy in Gambella Zuria Woreda, Southwestern, Ethiopia	DesalgnYayeh Ayal, Tibebu W Michael, Azemir Berhanu Getahun, Kassahun Ture, Tadesse Terefe Zeleke, Becahye Tesfaye	2023	Climate Services	Ethiopia	Climate	Cross-sectional	Sub-Saharan Africa	https://doi.org/10.1016/j.cliser.2023.100382
Climate variability, subsistence agriculture and household food security in rural Ghana	Peter Asare-Nuamah	2021	Heliyon	Ghana	Climate	Cross-sectional	Sub-Saharan Africa	https://doi.org/10.1016/j.heliyon.2021.e06928
Climatic conditions and household food security: Evidence from Tanzania	Heather Randell, Clark Gray, Elizabeth H Shayo	2022	Food Policy	Tanzania	Climate	Panel	Sub-Saharan Africa	https://doi.org/10.1016/j.foodpol.2022.102362
Conflict-Induced Shocks and Household Food Security in Nigeria	Opeyemi Olanrewaju, Bedru B Balana	2023	Sustainability	Nigeria	Conflict	Repeated cross-sectional	Sub-Saharan Africa	https://doi.org/10.3390/su15065057
Consumption patterns, integrated food security phase classification, and the multifaceted nature of food insecurity in Sudan	Ahmed A A Fadol, Guanggji Tong, Ali Raza, Wlaa M A Mohamed	2024	GeoJournal	Sudan	Climate and conflict	Cross-sectional	MENA	https://rdcu.be/eq97f
Coping Strategies of Food Insecure Households in Conflict Areas: The Case of South Sudan	Maria Sassi	2021	Sustainability	South Sudan	Conflict	Cross-sectional	Sub-Saharan Africa	https://doi.org/10.3390/su13158615
COVID-19 and Extreme Weather: Impacts on Food Security and Migration Attitudes in the Rural Area of Guatemala	Francisco Ceballos, Manuel A Hernandez, Cynthia Paz	2024	World Development	Guatemala	Climate	Panel	Latin America & Caribbean	https://doi.org/10.1016/j.worlddev.2023.106422
Do floods affect food security? A before-and-after comparative study of flood-affected households food security status in South-Eastern Nigeria	Thecla Iheoma Akukwe, Alice Cdfmr, Atieno Oluoko-Odingo, George Okoye Krhoda	2020	Bulletin of Geography. Socio-economic Series	Nigeria	Climate	Cross-sectional	Sub-Saharan Africa	https://doi.org/10.2478/bog-2020-0007
Drought vulnerability perceptions and food security status of rural lowland communities: An insight from Southwest Ethiopia	Thomas Toma Tora, Degefa Tolossa Degaga, Abera Uncha Utallo	2021	Current Research in Environmental Sustainability	Ethiopia	Climate	Cross-sectional	Sub-Saharan Africa	https://doi.org/10.1016/j.crsust.2021.100073
Environmental change, aquatic conditions, and household food security: evidence from Lake Malawi	Heather Randell, Clark Gray, Monica Grant, Galina Shinkareva, Wondwosen M Seyoum, Catherine O'reilly	2025	Population and Environment	Malawi	Climate	Panel	Sub-Saharan Africa	https://doi.org/10.1007/s11111-025-00476-9
Exploring the nexus between natural disasters and food (in)security: Evidence from rural Bangladesh	Muhammad Ibrahim Shah, Sakil Ahmmed, Usman Khalid, Usman Khalid	2022	Geographical Journal	Bangladesh	Climate	Cross-sectional	South Asia	https://doi.org/10.1111/geoj.12431
Factors associated with Afghan household food security pre- and post-Taliban regime	Seyyed Amin Allah Sadat, Mohammad Reza Pakravan-Charvadeh, Saeed Gholamrezai, Mehdi Rahimian, Ginny Lane, Daniel Béland, Mustafa Koc, Nancy Clark, Nasrin Omidvar, Rasoul Sadeghi, Hassan Vatanparast	2023	Journal of Public Health Policy	Afghanistan	Conflict	Cross-sectional	South Asia	https://doi.org/10.1057/s41271-023-00439-0
Food Insecurity Among the Adult Population of Colombia Between 2016 and 2019: The Post-Peace Agreement Situation	Kate Sinclair, Theresa Thompson-Col Ón, Sara Eloísa, Del Castillo Matamoros, Eucaris Olaya, Hugo Melgar-Quin, ˜onez, Theresa Thompson	2022	Food and Nutrition Bulletin	Colombia	Conflict	Repeated cross-sectional	Latin America & Caribbean	https://doi.org/10.1177/03795721221100890
Food Insecurity and Coping Strategies in War-Affected Urban Settings of Tigray, Ethiopia	Hafte Gebreselassie Gebrihet, Yibrah Hagos Gebresilassie, Mekonen Aregai Gebreselassie	2025	Economies	Ethiopia	Conflict	Cross-sectional	Sub-Saharan Africa	https://www.mdpi.com/2227-7099/13/1/7
Food security and climate shocks in Senegal: Who and where are the most vulnerable households	Elisabeth Kago Ilboudo Nébié, Diaba Ba, Alessandra Giannini	2021	Global Food Security	Senegal	Climate	Repeated cross-sectional	Sub-Saharan Africa	https://doi.org/10.1016/j.gfs.2021.100513
Food security and livelihoods in protracted crisis: The experience of rural residents in Syria’s war zones	Kindah Ibrahim, Miroslava Bavorova, Edvin Zhllima	2024	Food security	Syria	Conflict	Cross-sectional	MENA	https://doi.org/10.1007/s12571-024-01446-z
Food security beyond global warming: economic and policy perspectives from Uganda	Chiara Perelli, Giacomo Branca	2023	Italian Review of Agricultural Economics	Uganda	Climate	Cross-sectional	Sub-Saharan Africa	https://doi.org/10.36253/rea-13583
How the Enga Cope with Frost in the 21st Century : Food Insecurity, Migration, and Development in the Papua New Guinea Highlands	Jerry K Jacka, Sarah Posner	2022	Human Ecology	Papua New Guinea	Climate	Cross-sectional	Pacific	https://doi.org/10.1007/s10745-022-00312-w
Impact of climate variability on household food security in Godere District, Ethiopia	Yared Tefera Ayinu, Desalegn Yayeh Ayal, Tadesse Terefe Zeleke, Ture Kassahun, Beketie	2022	Climate Services	Ethiopia	Climate	Cross-sectional	Sub-Saharan Africa	https://doi.org/10.1016/j.cliser.2022.100307
Mediation and moderation roles of resilience capacity in the shock food-security nexus in northern Ghana	Isaac Gershon K Ansah, Bekele Hundie Kotu, Julius Manda, Francis Muthoni, Carlo Azzarri	2023	Ecological Economics	Ghana	Climate	Panel	Sub-Saharan Africa	https://doi.org/10.1016/j.ecolecon.2023.107894
Pathways to Food Insecurity in the Occupied Palestinian Territory	Tracy Kuo Lin, Rawan Kafri, Weeam Hammoudeh, Suzan Mitwalli, Zeina Jamaluddine, Hala Ghattas, Rita Giacaman, Tiziana Leone	2022	Conflict and Health	Palestine	Conflict	Cross-sectional	MENA	https://doi.org/10.1186/s13031-022-00470-0
Seasonal migration and household food security status in drought-prone Northeast Ethiopia	Girma Senbetie Asefawu	2022	Environmental Challenges	Ethiopia	Climate	Cross-sectional	Sub-Saharan Africa	https://doi.org/10.1016/j.envc.2022.100566
Spillover effect of violent conflicts on food insecurity in Sub-Saharan Africa	James Muriuki, Darren Hudson, Syed Fuad, Raymond J March, Donald J Lacombe	2023	Food Policy	SSA	Conflict	Repeated cross-sectional	Sub-Saharan Africa	https://doi.org/10.1016/j.foodpol.2023.102417
The association of the quality of life with Afghan households’ food insecurity before and after the recent political change in Afghanistan	Jumakhan Saif-Nijat, Mohammad Reza Pakravan-Charvadeh, Saeed Gholamrezai, Mehdi Rahimian, Ginny Lane, Daniel Béland, Mustafa Koc, Nancy Clark, Nasrin Omidvar, Rasoul Sadeghi and Hassan Vatanparast	2023	BMC Public Health	Afghanistan	Conflict	Cross-sectional	South Asia	https://doi.org/10.1186/s12889-023-16967-z
The Boko Haram Conflict and Food Insecurity: Does Resilience Capacity Matter?	George Abuchi Agwu	2023	Journal of African Economics	Nigeria	Conflict	Panel	Sub-Saharan Africa	https://doi.org/10.1093/jae/ejac015
The effect of violent conflict on calorie consumption and dietary quality in Iraq	Marta Parigi	2023	Journal of Agricultural Economics	Iraq	Conflict	Cross-sectional	MENA	https://doi.org/10.1111/1477-9552.12560
The evolution of poor food access over the course of the conflict in Yemen	Sharad Tandon, Tara Vishwanath	2020	World Development	Yemen	Conflict	Repeated cross-sectional	MENA	https://doi.org/10.1016/j.worlddev.2020.104922
The impact of conflict on food security: Evidence from household data in Ethiopia and Malawi	James Muriuki, Darren Hudson, Syed Fuad	2023	Agriculture & Food Security	Ethiopia and Malawi	Climate and conflict	Panel	Sub-Saharan Africa	https://doi.org/10.1186/s40066-023-00447-z
The Triple Challenge: Food Security and Vulnerabilities of Fishing and Farming Households in Situations Characterized by Increasing Conflict, Climate Shock, and Environmental Degradation	Chinasa S Onyenekwe, Uche T Okpara, Patience I Opata, Irene S Egyir, Daniel B Sarpong	2022	Land	Nigeria	Climate and conflict	Cross-sectional	Sub-Saharan Africa	https://doi.org/10.3390/land11111982
