# Supplementary material for: Climate, conflict, and food security: a systematic review of household-level evidence (2020–2025)
Source: J Health Popul Nutr. 2026 Feb 16;45:70. doi: 10.1186/s41043-026-01267-0 (PMC12918621; doi:10.1186/s41043-026-01267-0)
Supplement: Supplementary file 4 — Supplementary Material 4 [file 41043_2026_1267_MOESM4_ESM.xlsx]

## Sheet: Crises impact_Coded_FS_data 
Article	Country	Crisis	Crises_Variables	FS_indicator	Assosciation	Effect_on_food_security	Indicator_interpretation
Armed conflicts and household food insecurity: Effects and mechanisms	Burkina Faso	Conflict	Intensity of terrorism	FCS	Negative	Lower outcomes	Higher = better
Armed conflicts and household food insecurity: Effects and mechanisms	Burkina Faso	Conflict	Number of terrorist incidents	FCS	Negative	Lower outcomes	Higher = better
Armed conflicts, forced displacement and food security in host communities	Nigeria	Climate and conflict	Insurgency	FCS	Negative	Lower outcomes	Higher = better
Armed conflicts, forced displacement and food security in host communities	Nigeria	Climate and conflict	Communal conflict	FCS	No significant impact	No significant impact	Higher = better
Armed conflicts, forced displacement and food security in host communities	Nigeria	Climate and conflict	Natual disaster-climate impact	FCS	No significant impact	No significant impact	Higher = better
Climate change and food security at household level in the central dry zone in Myanmar	Myanmar	Climate	Temperature	HFIAS	Descriptive	Descriptive only	Higher = worse
Climate change and high-altitude food security: a small-scale study from the Karnali region in Nepal	Nepal	Climate	Precipitation	DDS	Negative	Lower outcomes	Higher = better
Climate change and variability adaptation strategies and food security: Basona Worena, Ethiopia	Ethiopia	Climate	Temperature	HFIAS	Positive	Lower outcomes	Higher = worse
Climate change and variability adaptation strategies and food security: Basona Worena, Ethiopia	Ethiopia	Climate	Rainfall	FCS	Negative	Lower outcomes	Higher = better
Climate shocks impact on agricultural income and household food security in Bangladesh: An implication of the food insecurity experience scale	Bangladesh	Climate	Flood	FIES	Positive	Lower outcomes	Higher = worse
Climate shocks and food insecurity: Are Burkinafaso households resilient in the face of various disruptions?	Burkina Faso	Climate and conflict	Conflict schock	HDDS	Negative	Lower outcomes	Higher = better
Climate shocks and food insecurity: Are Burkinafaso households resilient in the face of various disruptions?	Burkina Faso	Climate and conflict	Conflict schock	HFIAS	Negative	Higher outcomes	Higher = worse
Climate shocks and food insecurity: Are Burkinafaso households resilient in the face of various disruptions?	Burkina Faso	Climate and conflict	Natural schock	HDDS	Negative	Lower outcomes	Higher = better
Climate shocks and food insecurity: Are Burkinafaso households resilient in the face of various disruptions?	Burkina Faso	Climate and conflict	Natural schock	HFIAS	Negative	Higher outcomes	Higher = worse
Climate Variability and Household Food Security in the Guinea Savannah Agro-Ecological Zone of Ghana	Ghana	Climate	Self-reported schocks	HFIAS	Positive	Lower outcomes	Higher = worse
Climate variability induced household food insecurity coping strategy in Gambella Zuria Woreda, Southwestern, Ethiopia	Ethiopia	Climate	Temperature	HFIAS	Positive	Lower outcomes	Higher = worse
Climate variability, subsistence agriculture and household food security in rural Ghana	Ghana	Climate	Self-reported shocks	HFIAS	Positive	Lower outcomes	Higher = worse
Climatic conditions and household food security: Evidence from Tanzania	Tanzania	Climate	Temperature	FCS	Negative	Lower outcomes	Higher = better
Climatic conditions and household food security: Evidence from Tanzania	Tanzania	Climate	Precipitaion	rCSI	Positive	Lower outcomes	Higher = worse
Conflict-Induced Shocks and Household Food Security in Nigeria	Nigeria	Conflict	Migration-Survey based	HDDS	Negative	Lower outcomes	Higher = better
Conflict-Induced Shocks and Household Food Security in Nigeria	Nigeria	Conflict	Fatalities-Survey based	HDDS	No significant impact	No significant impact	Higher = better
Conflict-Induced Shocks and Household Food Security in Nigeria	Nigeria	Conflict	Abduction -Survey based	HDDS	Negative	Lower outcomes	Higher = better
Conflict-Induced Shocks and Household Food Security in Nigeria	Nigeria	Conflict	Loss of propety-Survey based	HDDS	Negative	Lower outcomes	Higher = better
Consumption patterns, integrated food security phase classification, and the multifaceted nature of food insecurity in Sudan	Sudan	Conflict	Based on War zone categorization	FCS	Negative	Lower outcomes	Higher = better
Coping Strategies of Food Insecure Households in Conflict Areas: The Case of South Sudan	South Sudan	Conflict	Self-reported conflict experience	FCS	Descriptive	Descriptive only	Higher = better
Coping Strategies of Food Insecure Households in Conflict Areas: The Case of South Sudan	South Sudan	Conflict	Self-reported conflict experience	LCSI	Descriptive	Descriptive only	Higher = worse
COVID-19 and Extreme Weather: Impacts on Food Security and Migration Attitudes in the Rural Area of Guatemala	Guatemala	Climate	Tropical storm	HDDS	Negative	Lower outcomes	Higher = better
COVID-19 and Extreme Weather: Impacts on Food Security and Migration Attitudes in the Rural Area of Guatemala	Guatemala	Climate	Tropical storm	FIES	Positive	Lower outcomes	Higher = worse
Do floods affect food security? A before-and-after comparative study of flood-affected households food security status in South-Eastern Nigeria	Nigeria	Climate	Flood-self reported	HFSSM	Negative	Lower outcomes	Higher = better
Drought vulnerability perceptions and food security status in rural lowland communities: Southwest Ethiopia	Ethiopia	Climate	Rainfall Anomaly Index	FIES	Descriptive	Descriptive only	Higher = worse
Drought vulnerability perceptions and food security status in rural lowland communities: Southwest Ethiopia	Ethiopia	Climate	Drought	HDDS	Negative	Lower outcomes	Higher = better
Environmental change, aquatic conditions, and household food security: evidence from Lake Malawi	Malawi	Climate	Temperature	FCS	Negative	Lower outcomes	Higher = better
Environmental change, aquatic conditions, and household food security: evidence from Lake Malawi	Malawi	Climate	Temperature	rCSI	No significant impact	No significant impact	Higher = worse
Exploring the nexus between natural disasters and food (in)security: Evidence from rural Bangladesh	Bangladesh	Climate	Perceived shock	FIES	Positive	Lower outcomes	Higher = worse
Factors associated with Afghan household food security pre- and post-Taliban regime	Afghanistan	Conflict	Temporal phase (pre vs. post-conflict)	HFIAS	Positive	Lower outcomes	Higher = worse
Food Insecurity Among the Adult Population of Colombia Between 2016 and 2019: The Post-Peace Agreement Situation	Colombia	Conflict	Temporal phase (pre vs. post-conflict)	FIES	Positive	Lower outcomes	Higher = worse
Food Insecurity and Coping Strategies in War-Affected Urban Settings of Tigray, Ethiopia	Ethiopia	Conflict	Conflict exposure (spatial/proximity)	FIES	Descriptive	Descriptive only	Higher = worse
Food Insecurity and Coping Strategies in War-Affected Urban Settings of Tigray, Ethiopia	Ethiopia	Conflict	Conflict exposure (spatial/proximity)	HFIAS	Descriptive	Descriptive only	Higher = worse
Food Insecurity and Coping Strategies in War-Affected Urban Settings of Tigray, Ethiopia	Ethiopia	Conflict	Conflict exposure (spatial/proximity)	FCS	Descriptive	Descriptive only	Higher = better
Food Insecurity and Coping Strategies in War-Affected Urban Settings of Tigray, Ethiopia	Ethiopia	Conflict	Conflict exposure (spatial/proximity)	HHS	Descriptive	Descriptive only	Higher = worse
Food Insecurity and Coping Strategies in War-Affected Urban Settings of Tigray, Ethiopia	Ethiopia	Conflict	Conflict exposure (spatial/proximity)	LCSI	Descriptive	Descriptive only	Higher = worse
Food security and climate shocks in Senegal: Who and where are the most vulnerable households	Senegal	Climate	Precipitaion	FCS	Negative	Lower outcomes	Higher = better
Food security and climate shocks in Senegal: Who and where are the most vulnerable households	Senegal	Climate	Precipitaion	FES	Positive	Lower outcomes	Higher = worse
Food security and climate shocks in Senegal: Who and where are the most vulnerable households	Senegal	Climate	Precipitaion	rCSI	Positive	Lower outcomes	Higher = worse
Food security and livelihoods in protracted crisis: The experience of rural residents in Syria’s war zones	Syria	Conflict	Conflict exposure (spatial/proximity)	FCS	Positive	Higher outcomes	Higher = better
Food security and livelihoods in protracted crisis: The experience of rural residents in Syria’s war zones	Syria	Conflict	Conflict exposure (spatial/proximity)	DDS	Positive	Higher outcomes	Higher = better
Food security and livelihoods in protracted crisis: The experience of rural residents in Syria’s war zones	Syria	Conflict	Conflict exposure (spatial/proximity)	rCSI	Positive	Lower outcomes	Higher = worse
Food security beyond global warming: economic and policy perspectives from Uganda	Uganda	Climate	Mean rainfall-Western region	FCS	Negative	Lower outcomes	Higher = better
Food security beyond global warming: economic and policy perspectives from Uganda	Uganda	Climate	Mean rainfall-Eastern region	FCS	No significant impact	No significant impact	Higher = better
Food security beyond global warming: economic and policy perspectives from Uganda	Uganda	Climate	Mean rainfall-Central region	FCS	Negative	Lower outcomes	Higher = better
Food security beyond global warming: economic and policy perspectives from Uganda	Uganda	Climate	Mean rainfall-Northern region	FCS	Positive	Higher outcomes	Higher = better
How the Enga Cope with Frost in the 21st Century : Food Insecurity, Migration, and Development in the Papua New Guinea Highlands	Papua New Guinea	Climate	Drought	HDDS	Negative	Lower outcomes	Higher = better
How the Enga Cope with Frost in the 21st Century : Food Insecurity, Migration, and Development in the Papua New Guinea Highlands	Papua New Guinea	Climate	Drought	HFIAS	Positive	Lower outcomes	Higher = worse
Impact of climate variability on household food security in Godere District, Ethiopia	Ethiopia	Climate	Temprature	HFIAS	Positive	Lower outcomes	Higher = worse
Mediation and moderation roles of resilience capacity in the shock food-security nexus in northern Ghana	Ghana	Climate	Heat stress	HDDS	Negative	Lower outcomes	Higher = better
Pathways to Food Insecurity in the Occupied Palestinian Territory	Palestine	Conflict	Conflict exposure (spatial/proximity)	HFIAS	Positive	Lower outcomes	Higher = worse
Pathways to Food Insecurity in the Occupied Palestinian Territory	Palestine	Conflict	Conflict exposure (spatial/proximity)	FCS	Negative	Lower outcomes	Higher = better
Seasonal migration and household food security status in drought-prone Northeast Ethiopia	Ethiopia	Climate	Negative	HFBM	Descriptive	Descriptive only	Higher = better
Seasonal migration and household food security status in drought-prone Northeast Ethiopia	Ethiopia	Climate	Positive	HFIAS	Descriptive	Descriptive only	Higher = worse
Spillover effect of violent conflicts on food insecurity in Sub-Saharan Africa	Sub-Saharan Africa (Uganda, Malawi, and Ethiopia)	Conflict	Self-reported conflict experience	FCS	Negative	Lower outcomes	Higher = better
Spillover effect of violent conflicts on food insecurity in Sub-Saharan Africa	Sub-Saharan Africa (Uganda, Malawi, and Ethiopia)	Conflict	Self-reported conflict experience	FCS	Negative	Lower outcomes	Higher = better
Spillover effect of violent conflicts on food insecurity in Sub-Saharan Africa	Sub-Saharan Africa (Uganda, Malawi, and Ethiopia)	Conflict	Self-reported conflict experience	FCS	No significant impact	No significant impact	Higher = better
The association of the quality of life with Afghan households’ food insecurity before and after the recent political change in Afghanistan	Afghanistan	Conflict	Temporal phase (pre vs. post-conflict)	HFIAS	Positive	Lower outcomes	Higher = worse
The Boko Haram Conflict and Food Insecurity: Does Resilience Capacity Matter?	Nigeria	Conflict	Proximity-based conflict exposure	CSI	Positive	Lower outcomes	Higher = worse
The Boko Haram Conflict and Food Insecurity: Does Resilience Capacity Matter?	Nigeria	Conflict	Proximity-based conflict exposure	FCS	Negative	Lower outcomes	Higher = better
The effect of violent conflict on calorie consumption and dietary quality in Iraq	Iraq	Conflict	Conflict intensity (fatalities)	HDDS	Negative	Lower outcomes	Higher = better
The evolution of poor food access over the course of the conflict in Yemen	Yemen	Conflict	Conflict intensity (fatalities)	FCS	No significant impact	No significant impact	Higher = better
The evolution of poor food access over the course of the conflict in Yemen	Yemen	Conflict	Conflict intensity (fatalities)	rCSI	No significant impact	No significant impact	Higher = worse
The impact of conflict on food security: Evidence from household data in Ethiopia and Malawi	Ethiopia and Malawi	Climate and conflict	Self-reported exp	FCS	Negative	Lower outcomes	Higher = better
The Triple Challenge: Food Security and Vulnerabilities of Fishing and Farming Households in Situations Characterized by Increasing Conflict, Climate Shock, and Environmental Degradation	Nigeria	Climate and conflict	Self-reported exp- vulnerebilty	FIES	Positive	Lower outcomes	Higher = worse

## Sheet: Indicator distribution
Number	Author(s), Year	Authors	Article	Country	Crisis type	Year	Journal/Publisher	link	FCS	HFIAS	HDDS	FIES	rCSI	DDS	LCSI	CSI	Child DDS	FES	FIAS	HFBM	HFSSM	HHS	WDDS
1	Kafando and Sakurai 2024	Wendata A. Kafando, Takeshi Sakurai	Armed conflicts and household food insecurity: Effects and mechanisms	Burkina Faso	Conflict	2024	Agricultural Economics	https://doi.org/10.1111/agec.12814	1
2	George and Adelaja 2022	Justin George, Adesoji Adelaja	Armed conflicts, forced displacement and food security in host communities	Nigeria	Conflict and climate	2022	World Development	https://doi.org/10.1016/j.worlddev.2022.105991	1
3	Zaw and Charoenratana 2023	Aung Kyaw Zaw, Sayamol Charoenratana	Climate change and food security at household level in the central dry zone in Myanmar	Myanmar	Climate	2023	Management of Environmental Quality	https://doi.org/10.1108/MEQ-11-2022-0300		1
4	Thapa and Hussain 2021	Sandhya Thapa & Abid Hussain	Climate change and high-altitude food security: a small-scale study from the Karnali region in Nepal	Nepal	Climate	2021	Climate and development	https://doi.org/10.1080/17565529.2020.1855099						1
5	Hilemelekot et al. 2021	Fiker Hilemelekot, Desalegn Yayeh Ayal , Kassahun Ture, Tadesse Terefe Zeleke	Climate change and variability adaptation strategies and food security: Basona Worena, Ethiopia	Ethiopia	Climate	2021	Climate Services	https://doi.org/10.1016/j.cliser.2021.100269	1	1
6	Ahmed 2024	Md Rashid Ahmed	Climate shocks impact on agricultural income and household food security in Bangladesh: An implication of the food insecurity experience scale	Bangladesh	Climate	2024	Heliyon	https://doi.org/10.1016/j.heliyon.2024.e25687				1
7	Derra and Traoré 2024	Harouna Derra, Sidnoma Abdoul, Aziz Traoré	Climate shocks and food insecurity: Are Burkinafaso households resilient in the face of various disruptions?	Burkina Faso	Climate and conflict	2024	Climate Risk Management	https://doi.org/10.1016/j.crm.2024.100667		1	1
8	Opoku Mensah et al. 2023	Seth Opoku Mensah, Timothy Amang-bey Akanpabadai, Michael Addaney, Seth Asare Okyere & Stephen Kofi Diko	Climate Variability and Household Food Security in the Guinea Savannah Agro-Ecological Zone of Ghana	Ghana	Climate	2023	Climate change in Africa	https://doi.org/10.1007/978-3-031-30050-9_10		1
9	Ayal et al. 2023	DesalgnYayeh Ayal, Tibebu W Michael, Azemir Berhanu Getahun, Kassahun Ture, Tadesse Terefe Zeleke, Becahye Tesfaye	Climate variability induced household food insecurity coping strategy in Gambella Zuria Woreda, Southwestern, Ethiopia	Ethiopia	Climate	2023	Climate Services	https://doi.org/10.1016/j.cliser.2023.100382		1
10	Asare-Nuamah 2021	Peter Asare-Nuamah	Climate variability, subsistence agriculture and household food security in rural Ghana	Ghana	Climate	2021	Heliyon	https://doi.org/10.1016/j.heliyon.2021.e06928		1
11	Randell et al. 2022	Heather Randell, Clark Gray, Elizabeth H Shayo	Climatic conditions and household food security: Evidence from Tanzania	Tanzania	Climate	2022	Food Policy	https://doi.org/10.1016/j.foodpol.2022.102362	1				1
12	Olanrewaju and Balana 2023	Opeyemi Olanrewaju, Bedru B Balana	Conflict-Induced Shocks and Household Food Security in Nigeria	Nigeria	Conflict	2023	Sustainability	https://doi.org/10.3390/su15065057			1
13	Fadol et al. 2024	Ahmed A A Fadol, Guanggji Tong, Ali Raza, Wlaa M A Mohamed	Consumption patterns, integrated food security phase classification, and the multifaceted nature of food insecurity in Sudan	Sudan	Conflict	2024	GeoJournal	https://rdcu.be/eq97f	1
14	Sassi 2021	Maria Sassi	Coping Strategies of Food Insecure Households in Conflict Areas: The Case of South Sudan	South Sudan	Conflict	2021	Sustainability	https://doi.org/10.3390/su13158615	1						1
15	Ceballos et al. 2024	Francisco Ceballos, Manuel A Hernandez, Cynthia Paz	COVID-19 and Extreme Weather: Impacts on Food Security and Migration Attitudes in the Rural Area of Guatemala	Guatemala	Climate	2024	World Development	https://doi.org/10.1016/j.worlddev.2023.106422			1	1					1						1
16	Akukwe et al. 2020	Thecla Iheoma Akukwe, Alice Cdfmr, Atieno Oluoko-Odingo, George Okoye Krhoda	Do floods affect food security? A before-and-after comparative study of flood-affected households food security status in South-Eastern Nigeria	Nigeria	Climate	2020	Bulletin of Geography. Socio-economic Series	https://doi.org/10.2478/bog-2020-0007													1
17	Tora et al. 2021	Thomas Toma Tora, Degefa Tolossa Degaga, Abera Uncha Utallo	Drought vulnerability perceptions and food security status of rural lowland communities: An insight from Southwest Ethiopia	Ethiopia	Climate	2021	Current Research in Environmental Sustainability	https://doi.org/10.1016/j.crsust.2021.100073			1	1
18	Randell et al. 2025	Heather Randell, Clark Gray, Monica Grant, Galina Shinkareva, Wondwosen M Seyoum, Catherine O'reilly	Environmental change, aquatic conditions, and household food security: evidence from Lake Malawi	Malawi	Climate	2025	Population and Environment	https://doi.org/10.1007/s11111-025-00476-9	1				1
19	Shah et al. 2022	Muhammad Ibrahim Shah, Sakil Ahmmed, Usman Khalid, Usman Khalid	Exploring the nexus between natural disasters and food (in)security: Evidence from rural Bangladesh	Bangladesh	Climate	2022	Geographical Journal	https://doi.org/10.1111/geoj.12431				1
20	Sadat et al. 2023	Seyyed Amin Allah Sadat, Mohammad Reza Pakravan-Charvadeh, Saeed Gholamrezai, Mehdi Rahimian, Ginny Lane, Daniel Béland, Mustafa Koc, Nancy Clark, Nasrin Omidvar, Rasoul Sadeghi, Hassan Vatanparast	Factors associated with Afghan household food security pre- and post-Taliban regime	Afghanistan	Conflict	2023	Journal of Public Health Policy	https://doi.org/10.1057/s41271-023-00439-0		1
21	Sinclair et al. 2022	Kate Sinclair, Theresa Thompson-Col Ón, Sara Eloísa, Del Castillo Matamoros, Eucaris Olaya, Hugo Melgar-Quin, ˜onez, Theresa Thompson	Food Insecurity Among the Adult Population of Colombia Between 2016 and 2019: The Post-Peace Agreement Situation	Colombia	Conflict	2022	Food and Nutrition Bulletin	https://doi.org/10.1177/03795721221100890				1
22	Gebrihet et al. 2025	Hafte Gebreselassie Gebrihet, Yibrah Hagos Gebresilassie, Mekonen Aregai Gebreselassie	Food Insecurity and Coping Strategies in War-Affected Urban Settings of Tigray, Ethiopia	Ethiopia	Conflict	2025	Economies	https://www.mdpi.com/2227-7099/13/1/7	1			1			1				1			1
23	Nébié et al. 2021	Elisabeth Kago Ilboudo Nébié, Diaba Ba, Alessandra Giannini	Food security and climate shocks in Senegal: Who and where are the most vulnerable households	Senegal	Climate	2021	Global Food Security	https://doi.org/10.1016/j.gfs.2021.100513	1				1					1
24	Ibrahim et al. 2024	Kindah Ibrahim, Miroslava Bavorova, Edvin Zhllima	Food security and livelihoods in protracted crisis: The experience of rural residents in Syria’s war zones	Syria	Conflict	2024	Food security	https://doi.org/10.1007/s12571-024-01446-z	1				1	1
25	Perelli and Branca 2023	Chiara Perelli, Giacomo Branca	Food security beyond global warming: economic and policy perspectives from Uganda	Uganda	Climate	2023	Italian Review of Agricultural Economics	https://doi.org/10.36253/rea-13583	1
26	Jacka and Posner 2022	Jerry K Jacka, Sarah Posner	How the Enga Cope with Frost in the 21st Century : Food Insecurity, Migration, and Development in the Papua New Guinea Highlands	Papua New Guinea	Climate	2022	Human Ecology	https://doi.org/10.1007/s10745-022-00312-w		1	1
27	Tadesse et al. 2024	Yared Tefera Ayinu, Desalegn Yayeh Ayal, Tadesse Terefe Zeleke, Ture Kassahun, Beketie	Impact of climate variability on household food security in Godere District, Ethiopia	Ethiopia	Climate	2022	Climate Services	https://doi.org/10.1016/j.cliser.2022.100307		1
28	Ansah et al. 2023	Isaac Gershon K Ansah, Bekele Hundie Kotu, Julius Manda, Francis Muthoni, Carlo Azzarri	Mediation and moderation roles of resilience capacity in the shock food-security nexus in northern Ghana	Ghana	Climate	2023	Ecological Economics	https://doi.org/10.1016/j.ecolecon.2023.107894			1
29	Lin et al. 2022	Tracy Kuo Lin, Rawan Kafri, Weeam Hammoudeh, Suzan Mitwalli, Zeina Jamaluddine, Hala Ghattas, Rita Giacaman, Tiziana Leone	Pathways to Food Insecurity in the Occupied Palestinian Territory	Palestine	Conflict	2022	Conflict and Health	https://doi.org/10.1186/s13031-022-00470-0	1	1
30	Asefawu 2022	Girma Senbetie Asefawu	Seasonal migration and household food security status in drought-prone Northeast Ethiopia	Ethiopia	Climate	2022	Environmental Challenges	https://doi.org/10.1016/j.envc.2022.100566		1										1
31	Muriuki et al. 2023	James Muriuki, Darren Hudson, Syed Fuad, Raymond J March, Donald J Lacombe	Spillover effect of violent conflicts on food insecurity in Sub-Saharan Africa	Sub-Saharan Africa (Uganda, Malawi, and Ethiopia)	Conflict	2023	Food Policy	https://doi.org/10.1016/j.foodpol.2023.102417	1
32	Saif-Nijat et al. 2023	Jumakhan Saif-Nijat, Mohammad Reza Pakravan-Charvadeh, Saeed Gholamrezai, Mehdi Rahimian, Ginny Lane, Daniel Béland, Mustafa Koc, Nancy Clark, Nasrin Omidvar, Rasoul Sadeghi and Hassan Vatanparast	The association of the quality of life with Afghan households’ food insecurity before and after the recent political change in Afghanistan	Afghanistan	Conflict	2023	BMC Public Health	https://doi.org/10.1186/s12889-023-16967-z		1
33	Agwu 2023	George Abuchi Agwu	The Boko Haram Conflict and Food Insecurity: Does Resilience Capacity Matter?	Nigeria	Conflict	2023	Journal of African Economics	https://doi.org/10.1093/jae/ejac015	1							1
34	Parigi 2024	Marta Parigi	The effect of violent conflict on calorie consumption and dietary quality in Iraq	Iraq	Conflict	2023	Journal of Agricultural Economics	https://doi.org/10.1111/1477-9552.12560			1
35	Tandon and Vishwanath 2020	Sharad Tandon, Tara Vishwanath	The evolution of poor food access over the course of the conflict in Yemen	Yemen	Conflict	2020	World Development	https://doi.org/10.1016/j.worlddev.2020.104922	1				1
36	Muriuki et al. 2023	James Muriuki, Darren Hudson, Syed Fuad	The impact of conflict on food security: Evidence from household data in Ethiopia and Malawi	Ethiopia and Malawi	Climate and conflict	2023	Agriculture & Food Security	https://doi.org/10.1186/s40066-023-00447-z	1
37	Onyenekwe et al. 2022	Chinasa S Onyenekwe, Uche T Okpara, Patience I Opata, Irene S Egyir, Daniel B Sarpong	The Triple Challenge: Food Security and Vulnerabilities of Fishing and Farming Households in Situations Characterized by Increasing Conflict, Climate Shock, and Environmental Degradation	Nigeria	Climate and conflict	2022	Land	https://doi.org/10.3390/land11111982				1

## Sheet: Total no of indicators per stud
Article	n_distinct_indicators	indicators_list
Food Insecurity and Coping Strategies in War-Affected Urban Settings of Tigray, Ethiopia	5	FCS, FIAS, FIES, HHS, LCSI
COVID-19 and Extreme Weather: Impacts on Food Security and Migration Attitudes in the Rural Area of Guatemala	4	C-DDS, FIES, HDDS, WDDS
Food security and climate shocks in Senegal: Who and where are the most vulnerable households	3	FCS, FES, rCSI
Food security and livelihoods in protracted crisis: The experience of rural residents in Syria war zones	3	DDS, FCS, rCSI
Climate change and variability adaptation strategies and food security: Basona Worena, Ethiopia	2	FCS, HFIAS
Climate shocks and food insecurity: Are Burkinafaso households resilient in the face of various disruptions?	2	HDDS, HFIAS
Climatic conditions and household food security: Evidence from Tanzania	2	FCS, rCSI
Coping Strategies of Food Insecure Households in Conflict Areas: The Case of South Sudan	2	FCS, LCSI
Drought vulnerability perceptions and food security status in rural lowland communities: Southwest Ethiopia	2	FIES, HDDS
Environmental change, aquatic conditions, and household food security: evidence from Lake Malawi	2	FCS, rCSI
How the Enga Cope with Frost in the 21st Century : Food Insecurity, Migration, and Development in the Papua New Guinea Highlands	2	HDDS, HFIAS
Pathways to Food Insecurity in the Occupied Palestinian Territory	2	FCS, HFIAS
Seasonal migration and household food security status in drought-prone Northeast Ethiopia	2	HFBM, HFIAS
The Boko Haram Conflict and Food Insecurity: Does Resilience Capacity Matter?	2	CSI, FCS
The evolution of poor food access over the course of the conflict in Yemen	2	FCS, rCSI
Armed conflicts and household food insecurity: Effects and mechanisms	1	FCS
Armed conflicts, forced displacement and food security in host communities	1	FCS
Climate Variability and Household Food Security in the Guinea Savannah Agro-Ecological Zone of Ghana	1	HFIAS
Climate change and food security at household level in the central dry zone in Myanmar	1	HFIAS
Climate change and high-altitude food security: a small-scale study from the Karnali region in Nepal	1	DDS
Climate shocks impact on agricultural income and household food security in Bangladesh: An implication of the food insecurity experience scale	1	FIES
Climate variability induced household food insecurity coping strategy in Gambella Zuria Woreda, Southwestern, Ethiopia	1	HFIAS
Climate variability, subsistence agriculture and household food security in rural Ghana	1	HFIAS
Conflict-Induced Shocks and Household Food Security in Nigeria	1	HDDS
Consumption patterns, integrated food security phase classification, and the multifaceted nature of food insecurity in Sudan	1	FCS
Do floods affect food security? A before-and-after comparative study of flood-affected households food security status in South-Eastern Nigeria	1	HFSSM
Exploring the nexus between natural disasters and food (in)security: Evidence from rural Bangladesh	1	FIES
Factors associated with Afghan household food security pre- and post-Taliban regime	1	HFIAS
Food Insecurity Among the Adult Population of Colombia Between 2016 and 2019: The Post-Peace Agreement Situation	1	FIES
Food security beyond global warming: economic and policy perspectives from Uganda	1	FCS
Impact of climate variability on household food security in Godere District, Ethiopia	1	HFIAS
Mediation and moderation roles of resilience capacity in the shock food-security nexus in northern Ghana	1	HDDS
Spillover effect of violent conflicts on food insecurity in Sub-Saharan Africa	1	FCS
The Triple Challenge: Food Security and Vulnerabilities of Fishing and Farming Households in Situations Characterized by Increasing Conflict, Climate Shock, and Environmental Degradation	1	FIES
The association of the quality of life with Afghan householdsâ€™ food insecurity before and after the recent political change in Afghanistan	1	HFIAS
The effect of violent conflict on calorie consumption and dietary quality in Iraq	1	HDDS
The impact of conflict on food security: Evidence from household data in Ethiopia and Malawi	1	FCS
