# Supplementary material for: Climate, conflict, and food security: a systematic review of household-level evidence (2020–2025)
Source: J Health Popul Nutr. 2026 Feb 16;45:70. doi: 10.1186/s41043-026-01267-0 (PMC12918621; doi:10.1186/s41043-026-01267-0)
Supplement: Supplementary file 5 — Supplementary Material 5 [file 41043_2026_1267_MOESM5_ESM.xlsx]

## Sheet: Sheet1
Article	Country	Crisis	Exposure_Type	Source	Source type
Armed conflicts and household food insecurity: Effects and mechanisms	Burkina Faso	Conflict	Terrorism intensity	ACLED (geo-coded terrorism data)	Geocoded conflict dataset
Armed conflicts and household food insecurity: Effects and mechanisms	Burkina Faso	Conflict	No. of incidents	ACLED (geo-coded terrorism data)	Geocoded conflict dataset
Armed conflicts, forced displacement and food security in host communities	Nigeria	Conflict and climate	IDP influx from armed conflict	Displacement Tracking Matrix (DTM) baseline surveys for Nigeria	Humanitarian monitoring data
Armed conflicts, forced displacement and food security in host communities	Nigeria	Conflict and climate	IDP influxfrom communal violence	Displacement Tracking Matrix (DTM) baseline surveys for Nigeria	Humanitarian monitoring data
Armed conflicts, forced displacement and food security in host communities	Nigeria	Conflict and climate	IDP influx natural disaster	Displacement Tracking Matrix (DTM) baseline surveys for Nigeria	Humanitarian monitoring data
Climate change and food security at household level in the central dry zone in Myanmar	Myanmar	Climate	Temprature	Department of Meteorology and Hydrology	Meteorological Station Data
Climate change and high-altitude food security: a small-scale study from the Karnali region in Nepal	Nepal	Climate	perceived change	hydro-metrological station	Meteorological Station Data
Climate change and variability adaptation strategies and food security: Basona Worena, Ethiopia	Ethiopia	Climate	Temperature	National met stations	Meteorological Station Data
Climate change and variability adaptation strategies and food security: Basona Worena, Ethiopia	Ethiopia	Climate	Rainfall	National met stations	Meteorological Station Data
Climate shocks impact on agricultural income and household food security in Bangladesh: An implication of the food insecurity experience scale	Bangladesh	Climate	percentage of crop land damage due to flooding	Administrative stats	Administrative Statistics
Climate shocks and food insecurity: Are Burkinafaso households resilient in the face of various disruptions?	Burkina Faso	Climate and conlict	Self-reported natural schocks	Survey/self-reported	Survey-Based
Climate shocks and food insecurity: Are Burkinafaso households resilient in the face of various disruptions?	Burkina Faso	Climate and conlict	Self-reported natural schocks	Survey/self-reported	Survey-Based
Climate Variability and Household Food Security in the Guinea Savannah Agro-Ecological Zone of Ghana	Ghana	Climate	Self-reported schocks	Survey/self-reported	Survey-Based
Climate variability induced household food insecurity coping strategy in Gambella Zuria Woreda, Southwestern, Ethiopia	Ethiopia	Climate	Temperature/heat	National met stations	Meteorological Station Data
Climate variability, subsistence agriculture and household food security in rural Ghana	Ghana	Climate	Self-reported shocks (Temprature, rainfall variability, flood)	Survey/self-reported	Survey-Based
Climatic conditions and household food security: Evidence from Tanzania	Tanzania	Climate	Temperature	CHIRPS/CHIRTS	Gridded Data
Climatic conditions and household food security: Evidence from Tanzania	Tanzania	Climate	Precipitaion	CHIRPS/CHIRTS	Gridded Data
Conflict-Induced Shocks and Household Food Security in Nigeria	Nigeria	Conflict	Forced migration	Fadama III survey questions; no external conflict data used	Survey-based
Conflict-Induced Shocks and Household Food Security in Nigeria	Nigeria	Conflict	Displacement	Fadama III survey questions; no external conflict data used	Survey-based
Conflict-Induced Shocks and Household Food Security in Nigeria	Nigeria	Conflict	Property loss	Fadama III survey questions; no external conflict data used	Survey-based
Conflict-Induced Shocks and Household Food Security in Nigeria	Nigeria	Conflict	Abduction	Fadama III survey questions; no external conflict data used	Survey-based
Consumption patterns, integrated food security phase classification, and the multifaceted nature of food insecurity in Sudan	Sudan	Conflict	War zone categorization	Household survey across 7 Sudanese states	Survey-based
Coping Strategies of Food Insecure Households in Conflict Areas: The Case of South Sudan	South Sudan	Conflict	Self-reported exp	Self-reported shocks and food insecurity indicators from questionnaire	Survey-based
Coping Strategies of Food Insecure Households in Conflict Areas: The Case of South Sudan	South Sudan	Conflict	Self-reported exp	Self-reported shocks and food insecurity indicators from questionnaire	Survey-based
COVID-19 and Extreme Weather: Impacts on Food Security and Migration Attitudes in the Rural Area of Guatemala	Guatemala	Climate	Tropical storm	Survey+ human disaster database (Reliefweb/OCHA)	Humanitarian Disaster Database
Do floods affect food security? A before-and-after comparative study of flood-affected householdsâ€™ food security status in South-Eastern Nigeria	Nigeria	Climate	Flood	secondary humanitarian disaster reports ( UN-OCHA, FEWS NET)	Humanitarian Disaster report
Drought vulnerability perceptions and food security status in rural lowland communities: Southwest Ethiopia	Ethiopia	Climate	Rainfall Anomaly Index	Gridded climaet data- Climate Forecast System Reanalysis (CFSR)-NOAA NWS National Centers for Environmental Prediction	Gridded Data
Drought vulnerability perceptions and food security status in rural lowland communities: Southwest Ethiopia	Ethiopia	Climate	Drought	perception household survey	Survey-Based
Environmental change, aquatic conditions, and household food security: evidence from Lake Malawi	Malawi	Climate	Lake condition anomalies (Temprature)	Remote-sensing (MODIS-Aqua via NASA Giovanni portal)	Gridded Data
Environmental change, aquatic conditions, and household food security: evidence from Lake Malawi	Malawi	Climate	Lake condition anomalies (Temprature)	Remote-sensing (MODIS-Aqua via NASA Giovanni portal)	Gridded Data
Exploring the nexus between natural disasters and food (in)security: Evidence from rural Bangladesh	Bangladesh	Climate	Natural disatster occurrence	Survey/self-reported	Survey-Based
Factors associated with Afghan household food security pre- and post-Taliban regime	Afghanistan	Conflict	Temporal-pre vs. post-conflict	Survey-based recall of household experience before and after Taliban takeover	Survey-based
Food Insecurity Among the Adult Population of Colombia Between 2016 and 2019: The Post-Peace Agreement Situation	Colombia	Conflict	Temporal-pre vs. post-conflict	Implied from survey years and setting	Survey-based
Food Insecurity and Coping Strategies in War-Affected Urban Settings of Tigray, Ethiopia	Ethiopia	Conflict	Proximity based exposure	household survey (May–June 2024), Tigray (6 towns)	Survey-based
Food Insecurity and Coping Strategies in War-Affected Urban Settings of Tigray, Ethiopia	Ethiopia	Conflict	Proximity based exposure	household survey (May–June 2024), Tigray (6 towns)	Survey-based
Food Insecurity and Coping Strategies in War-Affected Urban Settings of Tigray, Ethiopia	Ethiopia	Conflict	Proximity based exposure	household survey (May–June 2024), Tigray (6 towns)	Survey-based
Food Insecurity and Coping Strategies in War-Affected Urban Settings of Tigray, Ethiopia	Ethiopia	Conflict	Proximity based exposure	household survey (May–June 2024), Tigray (6 towns)	Survey-based
Food Insecurity and Coping Strategies in War-Affected Urban Settings of Tigray, Ethiopia	Ethiopia	Conflict	Proximity based exposure	household survey (May–June 2024), Tigray (6 towns)	Survey-based
Food Insecurity and Coping Strategies in War-Affected Urban Settings of Tigray, Ethiopia	Ethiopia	Conflict	Proximity based exposure	household survey (May–June 2024), Tigray (6 towns)	Survey-based
Food security and climate shocks in Senegal: Who and where are the most vulnerable households	Senegal	Climate	Rainfall anomaly	Climate Hazards Group InfraRed Precipitation with Station data (CHRISP)	Meteorological Station Data
Food security and climate shocks in Senegal: Who and where are the most vulnerable households	Senegal	Climate	Rainfall shortage	Survey/self-reported	Survey-Based
Food security and climate shocks in Senegal: Who and where are the most vulnerable households	Senegal	Climate	Rainfall shortage	Survey/self-reported	Survey-Based
Food security and livelihoods in protracted crisis: The experience of rural residents in Syria’s war zones	Syria	Conflict	Proximity based exposure	Household survey with location-based IV (Governorate)	Survey-based
Food security and livelihoods in protracted crisis: The experience of rural residents in Syria’s war zones	Syria	Conflict	Proximity based exposure	Household survey with location-based IV (Governorate)	Survey-based
Food security and livelihoods in protracted crisis: The experience of rural residents in Syria’s war zones	Syria	Conflict	Proximity based exposure	Household survey with location-based IV (Governorate)	Survey-based
Food security beyond global warming: economic and policy perspectives from Uganda	Uganda	Climate	Rianfall	US National Oceanic and Atmospheric Administration (NOAA)	Gridded Data
How the Enga Cope with Frost in the 21st Century : Food Insecurity, Migration, and Development in the Papua New Guinea Highlands	Papua New Guinea	Climate	El Niño related droughts and frosts- exposure- survey	Historical data and HH survey	Survey-Based
How the Enga Cope with Frost in the 21st Century : Food Insecurity, Migration, and Development in the Papua New Guinea Highlands	Papua New Guinea	Climate	El Niño related droughts and frosts- exposure- survey	Historical data and HH survey	Survey-Based
Impact of climate variability on household food security in Godere District, Ethiopia	Ethiopia	Climate	Temprature	gridded daily high resolution data National Meteorological Agency	Meteorological Station Data
Mediation and moderation roles of resilience capacity in the shock food-security nexus in northern Ghana	Ghana	Climate	Heat stress	Grided data- TerraClimate	Gridded Data
Pathways to Food Insecurity in the Occupied Palestinian Territory	Palestine	Conflict	Proximity based exposure	SEFSec survey self-report conflict impact items	Survey-based
Pathways to Food Insecurity in the Occupied Palestinian Territory	Palestine	Conflict	Proximity based exposure	SEFSec survey self-report conflict impact items	Survey-based
Spillover effect of violent conflicts on food insecurity in Sub-Saharan Africa	Sub-Saharan Africa (Uganda, Malawi, and Ethiopia)	Conflict	Self-reported exp- Ethiopia	LSMS-ISA (Malawi, Uganda, Ethiopia); conflict data from LSMS conflict module	Survey-based
The association of the quality of life with Afghan households’ food insecurity before and after the recent political change in Afghanistan	Afghanistan	Conflict	Temporal-pre vs. post-conflict	Survey-based recall of household experience before and after Taliban takeover	Survey-based
The Boko Haram Conflict and Food Insecurity: Does Resilience Capacity Matter?	Nigeria	Conflict	Proximity based exposure	ACLED conflict database; geocoded LSMS-ISA panel	Geocoded + Survey-based
The Boko Haram Conflict and Food Insecurity: Does Resilience Capacity Matter?	Nigeria	Conflict	Fatalities	ACLED conflict database; geocoded LSMS-ISA panel	Geocoded + Survey-based
The effect of violent conflict on calorie consumption and dietary quality in Iraq	Iraq	Conflict	Fatalities	UCDP GED	Geocoded conflict dataset
The evolution of poor food access over the course of the conflict in Yemen	Yemen	Conflict	Fatalities	ACLED onflict database	Geocoded conflict dataset
The evolution of poor food access over the course of the conflict in Yemen	Yemen	Conflict	Number of incidents	ACLED onflict database	Geocoded conflict dataset
The impact of conflict on food security: Evidence from household data in Ethiopia and Malawi	Ethiopia and Malawi	Climate and conflict	Flood	Survey/self-reported	Survey-Based
The impact of conflict on food security: Evidence from household data in Ethiopia and Malawi	Ethiopia and Malawi	Conflict and climate	Self-reported exp	LSMS for Malawi (2010–2019) & Ethiopia (2011–2019)	Survey-based
The Triple Challenge: Food Security and Vulnerabilities of Fishing and Farming Households in Situations Characterized by Increasing Conflict, Climate Shock, and Environmental Degradation	Nigeria	Conflict	Self-reported exp	Survey based	Survey-based
